# Supplementary material for: Association analysis of PAEP, KRT10, and BMP7 genes SNPs with reproductive traits in Kele pigs
Source: PLoS One. 2025 Jul 14;20(7):e0311064. doi: 10.1371/journal.pone.0311064 (PMC12258596; doi:10.1371/journal.pone.0311064)
Supplement: S1 Appendix — PAEP sequencing results. (ZIP) [file pone.0311064.s001.zip]

Archive with 511 entries (510 files):
- PAEP/
- PAEP/sample (1).ab1
- PAEP/sample (1).seq
- PAEP/sample (10).ab1
- PAEP/sample (10).seq
- PAEP/sample (100).ab1
- PAEP/sample (100).seq
- PAEP/sample (101).ab1
- PAEP/sample (101).seq
- PAEP/sample (102).ab1
- PAEP/sample (102).seq
- PAEP/sample (103).ab1
- PAEP/sample (103).seq
- PAEP/sample (104).ab1
- PAEP/sample (104).seq
- PAEP/sample (105).ab1
- PAEP/sample (105).seq
- PAEP/sample (106).ab1
- PAEP/sample (106).seq
- PAEP/sample (107).ab1
- PAEP/sample (107).seq
- PAEP/sample (108).ab1
- PAEP/sample (108).seq
- PAEP/sample (109).ab1
- PAEP/sample (109).seq
- PAEP/sample (11).ab1
- PAEP/sample (11).seq
- PAEP/sample (110).ab1
- PAEP/sample (110).seq
- PAEP/sample (111).ab1
- PAEP/sample (111).seq
- PAEP/sample (112).ab1
- PAEP/sample (112).seq
- PAEP/sample (113).ab1
- PAEP/sample (113).seq
- PAEP/sample (114).ab1
- PAEP/sample (114).seq
- PAEP/sample (115).ab1
- PAEP/sample (115).seq
- PAEP/sample (116).ab1
- PAEP/sample (116).seq
- PAEP/sample (117).ab1
- PAEP/sample (117).seq
- PAEP/sample (118).ab1
- PAEP/sample (118).seq
- PAEP/sample (119).ab1
- PAEP/sample (119).seq
- PAEP/sample (12).ab1
- PAEP/sample (12).seq
- PAEP/sample (120).ab1
- PAEP/sample (120).seq
- PAEP/sample (121).ab1
- PAEP/sample (121).seq
- PAEP/sample (122).ab1
- PAEP/sample (122).seq
- PAEP/sample (123).ab1
- PAEP/sample (123).seq
- PAEP/sample (124).ab1
- PAEP/sample (124).seq
- PAEP/sample (125).ab1
- PAEP/sample (125).seq
- PAEP/sample (126).ab1
- PAEP/sample (126).seq
- PAEP/sample (127).ab1
- PAEP/sample (127).seq
- PAEP/sample (128).ab1
- PAEP/sample (128).seq
- PAEP/sample (129).ab1
- PAEP/sample (129).seq
- PAEP/sample (13).ab1
- PAEP/sample (13).seq
- PAEP/sample (130).ab1
- PAEP/sample (130).seq
- PAEP/sample (131).ab1
- PAEP/sample (131).seq
- PAEP/sample (132).ab1
- PAEP/sample (132).seq
- PAEP/sample (133).ab1
- PAEP/sample (133).seq
- PAEP/sample (134).ab1
- PAEP/sample (134).seq
- PAEP/sample (135).ab1
- PAEP/sample (135).seq
- PAEP/sample (136).ab1
- PAEP/sample (136).seq
- PAEP/sample (137).ab1
- PAEP/sample (137).seq
- PAEP/sample (138).ab1
- PAEP/sample (138).seq
- PAEP/sample (139).ab1
- PAEP/sample (139).seq
- PAEP/sample (14).ab1
- PAEP/sample (14).seq
- PAEP/sample (140).ab1
- PAEP/sample (140).seq
- PAEP/sample (141).ab1
- PAEP/sample (141).seq
- PAEP/sample (142).ab1
- PAEP/sample (142).seq
- PAEP/sample (143).ab1
- PAEP/sample (143).seq
- PAEP/sample (144).ab1
- PAEP/sample (144).seq
- PAEP/sample (145).ab1
- PAEP/sample (145).seq
- PAEP/sample (146).ab1
- PAEP/sample (146).seq
- PAEP/sample (147).ab1
- PAEP/sample (147).seq
- PAEP/sample (148).ab1
- PAEP/sample (148).seq
- PAEP/sample (149).ab1
- PAEP/sample (149).seq
- PAEP/sample (15).ab1
- PAEP/sample (15).seq
- PAEP/sample (150).ab1
- PAEP/sample (150).seq
- PAEP/sample (151).ab1
- PAEP/sample (151).seq
- PAEP/sample (152).ab1
- PAEP/sample (152).seq
- PAEP/sample (153).ab1
- PAEP/sample (153).seq
- PAEP/sample (154).ab1
- PAEP/sample (154).seq
- PAEP/sample (155).ab1
- PAEP/sample (155).seq
- PAEP/sample (156).ab1
- PAEP/sample (156).seq
- PAEP/sample (157).ab1
- PAEP/sample (157).seq
- PAEP/sample (158).ab1
- PAEP/sample (158).seq
- PAEP/sample (159).ab1
- PAEP/sample (159).seq
- PAEP/sample (16).ab1
- PAEP/sample (16).seq
- PAEP/sample (160).ab1
- PAEP/sample (160).seq
- PAEP/sample (161).ab1
- PAEP/sample (161).seq
- PAEP/sample (162).ab1
- PAEP/sample (162).seq
- PAEP/sample (163).ab1
- PAEP/sample (163).seq
- PAEP/sample (164).ab1
- PAEP/sample (164).seq
- PAEP/sample (165).ab1
- PAEP/sample (165).seq
- PAEP/sample (166).ab1
- PAEP/sample (166).seq
- PAEP/sample (167).ab1
- PAEP/sample (167).seq
- PAEP/sample (168).ab1
- PAEP/sample (168).seq
- PAEP/sample (169).ab1
- PAEP/sample (169).seq
- PAEP/sample (17).ab1
- PAEP/sample (17).seq
- PAEP/sample (170).ab1
- PAEP/sample (170).seq
- PAEP/sample (171).ab1
- PAEP/sample (171).seq
- PAEP/sample (172).ab1
- PAEP/sample (172).seq
- PAEP/sample (173).ab1
- PAEP/sample (173).seq
- PAEP/sample (174).ab1
- PAEP/sample (174).seq
- PAEP/sample (175).ab1
- PAEP/sample (175).seq
- PAEP/sample (176).ab1
- PAEP/sample (176).seq
- PAEP/sample (177).ab1
- PAEP/sample (177).seq
- PAEP/sample (178).ab1
- PAEP/sample (178).seq
- PAEP/sample (179).ab1
- PAEP/sample (179).seq
- PAEP/sample (18).ab1
- PAEP/sample (18).seq
- PAEP/sample (180).ab1
- PAEP/sample (180).seq
- PAEP/sample (181).ab1
- PAEP/sample (181).seq
- PAEP/sample (182).ab1
- PAEP/sample (182).seq
- PAEP/sample (183).ab1
- PAEP/sample (183).seq
- PAEP/sample (184).ab1
- PAEP/sample (184).seq
- PAEP/sample (185).ab1
- PAEP/sample (185).seq
- PAEP/sample (186).ab1
- PAEP/sample (186).seq
- PAEP/sample (187).ab1
- PAEP/sample (187).seq
- PAEP/sample (188).ab1
- PAEP/sample (188).seq
- PAEP/sample (189).ab1
- PAEP/sample (189).seq
- PAEP/sample (19).ab1
- PAEP/sample (19).seq
- PAEP/sample (190).ab1
- PAEP/sample (190).seq
- PAEP/sample (191).ab1
- PAEP/sample (191).seq
- PAEP/sample (192).ab1
- PAEP/sample (192).seq
- PAEP/sample (193).ab1
- PAEP/sample (193).seq
- PAEP/sample (194).ab1
- PAEP/sample (194).seq
- PAEP/sample (195).ab1
- PAEP/sample (195).seq
- PAEP/sample (196).ab1
- PAEP/sample (196).seq
- PAEP/sample (197).ab1
- PAEP/sample (197).seq
- PAEP/sample (198).ab1
- PAEP/sample (198).seq
- PAEP/sample (199).ab1
- PAEP/sample (199).seq
- PAEP/sample (2).ab1
- PAEP/sample (2).seq
- PAEP/sample (20).ab1
- PAEP/sample (20).seq
- PAEP/sample (200).ab1
- PAEP/sample (200).seq
- PAEP/sample (201).ab1
- PAEP/sample (201).seq
- PAEP/sample (202).ab1
- PAEP/sample (202).seq
- PAEP/sample (203).ab1
- PAEP/sample (203).seq
- PAEP/sample (204).ab1
- PAEP/sample (204).seq
- PAEP/sample (205).ab1
- PAEP/sample (205).seq
- PAEP/sample (206).ab1
- PAEP/sample (206).seq
- PAEP/sample (207).ab1
- PAEP/sample (207).seq
- PAEP/sample (208).ab1
- PAEP/sample (208).seq
- PAEP/sample (209).ab1
- PAEP/sample (209).seq
- PAEP/sample (21).ab1
- PAEP/sample (21).seq
- PAEP/sample (210).ab1
- PAEP/sample (210).seq
- PAEP/sample (211).ab1
- PAEP/sample (211).seq
- PAEP/sample (212).ab1
- PAEP/sample (212).seq
- PAEP/sample (213).ab1
- PAEP/sample (213).seq
- PAEP/sample (214).ab1
- PAEP/sample (214).seq
- PAEP/sample (215).ab1
- PAEP/sample (215).seq
- PAEP/sample (216).ab1
- PAEP/sample (216).seq
- PAEP/sample (217).ab1
- PAEP/sample (217).seq
- PAEP/sample (218).ab1
- PAEP/sample (218).seq
- PAEP/sample (219).ab1
- PAEP/sample (219).seq
- PAEP/sample (22).ab1
- PAEP/sample (22).seq
- PAEP/sample (220).ab1
- PAEP/sample (220).seq
- PAEP/sample (221).ab1
- PAEP/sample (221).seq
- PAEP/sample (222).ab1
- PAEP/sample (222).seq
- PAEP/sample (223).ab1
- PAEP/sample (223).seq
- PAEP/sample (224).ab1
- PAEP/sample (224).seq
- PAEP/sample (225).ab1
- PAEP/sample (225).seq
- PAEP/sample (226).ab1
- PAEP/sample (226).seq
- PAEP/sample (227).ab1
- PAEP/sample (227).seq
- PAEP/sample (228).ab1
- PAEP/sample (228).seq
- PAEP/sample (229).ab1
- PAEP/sample (229).seq
- PAEP/sample (23).ab1
- PAEP/sample (23).seq
- PAEP/sample (230).ab1
- PAEP/sample (230).seq
- PAEP/sample (231).ab1
- PAEP/sample (231).seq
- PAEP/sample (232).ab1
- PAEP/sample (232).seq
- PAEP/sample (233).ab1
[truncated: 211 more entries]
