# Supplementary material for: Association analysis of PAEP, KRT10, and BMP7 genes SNPs with reproductive traits in Kele pigs
Source: PLoS One. 2025 Jul 14;20(7):e0311064. doi: 10.1371/journal.pone.0311064 (PMC12258596; doi:10.1371/journal.pone.0311064)
Supplement: S2 Appendix — KRT10 sequencing results. (ZIP) [file pone.0311064.s002.zip › KRT10/F1/sample (116).seq]

GGGTTTAATTTTCTTTGCTCTTCCTCTAGATCATCAATCTAACAGTCGATAATGCCAATATCCTGATTCAAGTCGACAAT
GCCAGACTGGCAGCTGATGACTTCAGGATGAAGTAAGCCCACCAGATATGGGACACTATTGTCACAGCAAATATATGAGT
TGTTTTTAAGAATGACTTTGGATGCCCATGATTGCATTTACATTTTCCTGAATCCATTCAAAGTTCAACAGTATTGGAGT
TGTTGAGAAAATTTCAATCTCAATATTACCTTTTTGGCAATATTAAAAGGAGAAAATACATTTTAAAGTACCTGCCAAGC
TTCTTTGCTTTAAACTACTAATTACCCCTGTACGAATTAGTATATGATAAATGTTGCCATGACATGAAGACAACTCTTTA
TTCAGTTTTCAAACAGTCTCTATCCAGGCACATGTCCCTAATTTAAGTTATACTCAGTGTTTGTATTATGCCTGTTTCAG
GTATGAGAATGAGGTAACCCTGCGCCAGAGCGTGGAGGCCGACATCAACGGCCTGCGCAGGGTGCTGGACGAGCTGACCC
TGACCAAGACCGACCTGGAGATGCAGATTGAAAGCCTGAATGAGGAGCTGGCCTACCTGAAGAAGAACCACGAGGAGGTG
ATGCAAAAATCTTACACTTCCTGCAGCCAAAAGGGGGCTCACTGTAACTCACACTAAA
