# Supplementary material for: Association analysis of PAEP, KRT10, and BMP7 genes SNPs with reproductive traits in Kele pigs
Source: PLoS One. 2025 Jul 14;20(7):e0311064. doi: 10.1371/journal.pone.0311064 (PMC12258596; doi:10.1371/journal.pone.0311064)
Supplement: S3 Appendix — BMP7 sequencing results. (ZIP) [file pone.0311064.s003.zip › BMP7/sample (108).seq]

GGATCGAGCGAGAGTGAGAAGAGAAGGAAGATGCTCAGGAAGCAGGCGCCCAGCTGCCCTGTCCCTCGGGCCCTGCCCCCTCCGCCCTTGCAGCAGCGGGCGGGCAAGCAGGAGCCGACAGGCCGCTTCCTACACCTCCGCAAGCCTGGCCTGCGCAGCTAACAAGTCAGAACTGGTGCTGGGACTCGGCTCCACCCGCATGGGTCATCTGGCGAGATGGCTACTGACCAGGGAGTTGGGGCCAAACGTGGGTGGGGCGAAGGAAGTGGAACCCAGTTTCTCAATCCCCAAACCGCGCCGTCTGAAGAGCAGTCCGAGGCCTCTGGGGGGCGGGGGCGGCCTGCAGGCACGCTGGCGTGTCCCCCGGCACCAGGGGCGCCGACTTGTGTGGCCCGGCAGCGGGACTCCCAGCCCAGCACTTGAAACGGGGCGGGCGTGTGTGCACAGCCACACTCACTCAGGGATTGGGTA
