# Supplementary material for: Association analysis of PAEP, KRT10, and BMP7 genes SNPs with reproductive traits in Kele pigs
Source: PLoS One. 2025 Jul 14;20(7):e0311064. doi: 10.1371/journal.pone.0311064 (PMC12258596; doi:10.1371/journal.pone.0311064)
Supplement: S4 Appendix — Minimal date set. (XLS) [file pone.0311064.s004.xls]

## Sheet: Sheet1
g.1884992 T>C	g.1885125 G>C	g.1885158 G>A		g.21643703 C>T	g.21643714 G>A	g.21643741 G>A		g.57647887 G>A	g.57647990 C>T	g.57648145 C>G
T T	G G	G G		C C	G G	G G		A G	C T	C G
T T	G G	G G		C C	G G	A G		G G	C C	G G
C T	C G	A G		C C	G G	A A		A A	T T	C C
T T	C G	A G		C C	G G	G G		A A	T T	C C
C T	C G	A G		C C	A G	A G		G G	C C	G G
C T	G G	G G		C C	G G	G G		A A	T T	C C
C T	G G	G G		C T	G G	A G		G G	C C	G G
T T	G G	G G		C C	G G	G G		G G	C C	G G
T T	C G	A G		T T	G G	G G		G G	C C	C C
C T	G G	G G		C T	G G	A G		G G	C C	G G
T T	C G	A G		C C	A G	G G		A G	C T	C G
C C	G G	G G		C T	G G	G G		A A	T T	C C
T T	G G	G G		C C	A A	G G		A A	T T	C C
T T	G G	G G		C C	G G	A G		G G	C C	C G
T T	G G	G G		C C	G G	A G		A G	C T	C G
T T	G G	G G		T T	G G	G G		A G	C T	C G
T T	G G	G G		C C	G G	A A		A G	C T	C G
C C	G G	G G		C T	G G	G G		A G	C T	C G
T T	G G	G G		C T	G G	G G		A A	T T	C C
C T	G G	G G		C T	G G	A G		G G	C C	G G
T T	G G	G G		C T	G G	A G		G G	C C	C G
T T	G G	G G		C T	G G	G G		A A	T T	C C
C T	C G	A G		C C	G G	A A		A G	C T	C C
T T	G G	G G		C C	G G	A G		G G	C C	C G
C T	G G	G G		T T	G G	G G		A G	C T	C G
T T	G G	G G		C C	G G	A G		A G	C T	C C
T T	C G	A G		C T	G G	G G		G G	C C	C G
T T	C G	A G		T T	G G	G G		A G	C T	C G
T T	C C	A A		C C	A G	G G		A G	C T	C G
T T	G G	G G		C T	G G	A G		A G	C T	C G
C C	C C	A A		C T	A G	G G		A G	C T	C G
T T	C G	A G		C T	G G	G G		G G	C C	G G
C T	C G	A G		C C	G G	G G		A G	C T	C G
T T	G G	G G		C T	G G	A G		A G	C T	C G
T T	C G	A G		C T	G G	G G		A A	T T	C C
T T	C G	A G		C T	A G	G G		G G	C C	C G
T T	G G	G G		C T	G G	G G		G G	C C	C G
T T	C C	A A		C C	G G	A A		A G	C T	C C
C T	C G	A G		C T	G G	A G		A A	T T	G G
C T	G G	G G		C C	A G	G G		G G	C C	C G
C T	G G	G G		C T	G G	A G		A G	C T	C G
T T	G G	G G		C C	A G	A G		A G	C T	C G
T T	G G	G G		C C	G G	G G		A G	C T	C C
T T	C C	A A		C T	A G	G G		G G	C C	C C
T T	C G	A G		C C	G G	A G		A G	C T	C C
T T	G G	G G		C C	G G	G G		G G	C C	G G
C T	C G	A G		C C	G G	G G		G G	C C	C G
T T	G G	G G		C T	A G	G G		G G	C C	G G
T T	G G	G G		C C	A G	G G		G G	C C	G G
C T	G G	G G		C C	A A	G G		A G	C T	C C
T T	G G	G G		C T	G G	G G		A G	C T	C G
T T	G G	G G		C C	G G	A G		A A	T T	G G
T T	C C	A A		C C	G G	A G		G G	C C	C G
C C	G G	G G		T T	G G	G G		A A	T T	G G
T T	C G	A G		C T	G G	G G		A G	C T	G G
T T	C G	A G		C T	A G	G G		A A	T T	C C
T T	C G	A G		C C	G G	A G		G G	C C	C C
T T	C C	A A		C T	G G	G G		A A	T T	G G
T T	G G	G G		C T	A G	G G		G G	C C	C G
T T	C G	A G		C T	G G	A G		A G	C T	G G
T T	G G	G G		C T	G G	G G		A A	T T	C G
T T	G G	G G		C C	A G	G G		G G	C C	C C
T T	C G	A G		C T	G G	G G		G G	C C	G G
T T	C C	A A		T T	G G	G G		A G	C T	C C
T T	G G	G G		C C	A G	A G		A G	C T	C G
C T	C G	A G		C T	G G	G G		A G	C T	C G
T T	C G	A G		C C	G G	A G		G G	C C	C G
C T	C G	A G		C T	G G	A G		A A	T T	C C
C T	G G	G G		C C	A G	G G		A G	C T	G G
C T	G G	G G		T T	G G	G G		A G	C T	C C
T T	G G	G G		C C	G G	A G		A G	C T	C G
T T	C G	A G		T T	G G	G G		A G	C T	C C
C T	G G	G G		C C	G G	A A		A G	C T	C G
T T	C G	A G		C C	G G	G G		A G	C T	C G
C C	G G	G G		C T	G G	G G		A A	T T	C C
T T	G G	G G		C T	G G	G G		A G	C T	C G
T T	C C	A A		C T	G G	G G		G G	C C	C G
T T	G G	G G		C T	G G	G G		A G	C T	C G
T T	C C	A A		C T	G G	A G		G G	C C	G G
T T	G G	G G		C T	G G	G G		A G	C T	C G
C C	C C	A A		C C	A A	G G		G G	C C	G G
T T	G G	G G		C C	G G	G G		A A	T T	C C
C T	C C	A A		C C	G G	G G		A A	T T	C C
T T	C C	A A		C T	G G	G G		G G	C C	G G
T T	G G	G G		T T	G G	G G		A A	T T	C C
C T	C G	A G		C C	G G	A G		G G	C C	G G
T T	C C	A A		C C	G G	A G		G G	C C	G G
C T	G G	G G		C C	G G	A A		A A	T T	C C
T T	G G	G G		C T	G G	A G		G G	C C	G G
T T	C G	A G		C C	A G	A G		A G	C T	G G
T T	C G	A G		C C	G G	G G		A A	T T	C C
T T	G G	G G		C T	G G	A G		A A	T T	C C
T T	G G	G G		C C	G G	G G		G G	C C	G G
C C	C C	A A		T T	G G	G G		A G	C T	C G
T T	C G	A G		C T	G G	A G		A G	C T	C G
T T	C G	A G		C C	A G	G G		A G	C T	G G
T T	G G	G G		C T	G G	G G		A G	C T	C G
T T	C G	A G		C C	A A	G G		A A	T T	C C
T T	C G	A G		C C	G G	A G		A A	T T	G G
T T	G G	G G		C C	G G	A G		G G	C C	G G
T T	G G	G G		T T	G G	G G		A A	T T	C C
C T	C G	A G		C C	G G	A A		A G	C T	C C
C C	G G	G G		C T	G G	G G		G G	C C	C G
C T	G G	G G		C T	G G	G G		A G	C T	C G
T T	G G	G G		C T	G G	A G		A G	C T	C C
T T	G G	G G		C T	G G	A G		G G	C C	C G
T T	C C	A A		C T	G G	G G		A G	C T	C G
T T	C C	A A		C C	G G	A A		A G	C T	C G
T T	G G	G G		C C	G G	A G		A G	C T	C G
C T	C C	A A		T T	G G	G G		A G	C T	C G
T T	G G	G G		C C	G G	A G		G G	C C	G G
T T	G G	G G		C T	G G	G G		A G	C T	C G
C T	G G	G G		T T	G G	G G		A G	C T	C G
T T	G G	G G		C C	A G	G G		A A	T T	C C
T T	G G	G G		C T	G G	A G		G G	C C	C G
T T	G G	G G		C T	A G	G G		G G	C C	C G
C C	G G	G G		C T	G G	G G		A G	C T	C C
T T	C C	A A		C C	G G	G G		A A	T T	G G
T T	C G	A G		C T	G G	A G		G G	C C	C G
T T	C C	A A		C T	G G	G G		A G	C T	C G
T T	C C	A A		C T	A G	G G		A G	C T	C G
T T	G G	G G		C T	G G	G G		A G	C T	C C
T T	C G	A G		C C	G G	A A		G G	C C	C C
T T	G G	G G		C T	G G	A G		A G	C T	C C
C T	G G	G G		C C	A G	G G		G G	C C	G G
C T	C G	A G		C T	G G	A G		G G	C C	G G
T T	G G	G G		C C	A G	A G		G G	C C	G G
T T	G G	G G		C C	G G	G G		G G	C C	G G
C T	C C	A A		C T	A G	G G		A G	C T	C C
T T	C G	A G		C C	G G	A G		A G	C T	C G
C T	C C	A A		C C	G G	G G		G G	C C	G G
C T	G G	G G		C C	G G	G G		G G	C C	G G
C T	G G	G G		C T	A G	G G		A A	T T	G G
T T	G G	G G		C C	A G	G G		A G	C T	G G
T T	C G	A G		C C	A A	G G		G G	C C	C C
C T	C C	A A		C T	G G	G G		G G	C C	C C
T T	C C	A A		C C	G G	A G		G G	C C	G G
C C	G G	G G		C C	G G	A G		G G	C C	C G
C T	G G	G G		T T	G G	G G		A G	C T	G G
T T	G G	G G		C T	G G	G G		A A	T T	C G
T T	G G	G G		C T	A G	G G		G G	C C	C C
T T	G G	G G		C C	G G	A G		G G	C C	G G
T T	G G	G G		C T	G G	G G		A G	C T	C C
C C	G G	G G		C T	A G	G G		A G	C T	C G
T T	G G	G G		C T	G G	A G		A G	C T	C G
C T	G G	G G		C T	G G	G G		G G	C C	G G
T T	G G	G G		C C	A G	G G		A A	T T	C C
T T	G G	G G		C T	G G	G G		A G	C T	G G
C T	C C	A A		T T	G G	G G		A G	C T	C C
T T	G G	G G		C C	A G	A G		A G	C T	C G
C T	G G	G G		C T	G G	G G		A G	C T	C C
T T	G G	G G		C C	G G	A G		A G	C T	C G
C T	C C	A A		C T	G G	A G		A G	C T	C G
T T	C C	A A		C C	A G	G G		A A	T T	C C
T T	G G	G G		T T	G G	G G		A G	C T	C G
T T	G G	G G		C C	G G	A G		G G	C C	C G
C C	G G	G G		T T	G G	G G		A G	C T	C G
T T	C G	A G		C C	G G	A A		G G	C C	G G
C T	C C	A A		C C	G G	G G		A A	T T	C G
T T	G G	G G		C T	G G	G G		G G	C C	G G
T T	C C	A A		C T	G G	G G		A A	T T	C C
T T	C G	A G		C T	G G	G G		A A	T T	C C
T T	G G	G G		C T	G G	G G		G G	C C	G G
T T	G G	G G		C T	G G	A G		A A	T T	C C
C T	C G	A G		C T	G G	G G		G G	C C	G G
C T	G G	G G		C C	A A	G G		G G	C C	G G
C T	G G	G G		C C	G G	G G		G G	C C	C C
T T	G G	G G		C C	G G	G G		G G	C C	G G
T T	G G	G G		C T	G G	G G		A A	T T	C G
T T	C C	A A		T T	G G	G G		A A	T T	C C
T T	C G	A G		C C	G G	A G		A A	T T	C C
T T	G G	G G		C C	G G	A G		G G	C C	C G
C T	C G	A G		C C	G G	A A		A G	C T	C G
T T	G G	G G		C T	A G	G G		A G	C T	C G
T T	G G	G G		C C	A G	A G		A G	C T	C G
C T	G G	G G		C C	G G	G G		A G	C T	G G
T T	G G	G G		C T	G G	A G		A A	T T	C C
T T	G G	G G		C C	G G	G G		G G	C C	G G
T T	G G	G G		T T	G G	G G		G G	C C	C G
C C	G G	G G		C T	G G	A G		A A	T T	C C
T T	C C	A A		C C	A A	G G		A A	T T	C C
T T	C G	A G		C T	G G	G G		G G	C C	C G
T T	C C	A A		C C	A A	G G		A G	C T	C G
T T	C C	A A		C C	G G	A G		A A	T T	C C
T T	G G	G G		C C	G G	A G		G G	C C	C G
T T	C C	A A		T T	G G	G G		A G	C T	C G
T T	G G	G G		C C	G G	A A		A G	C T	C G
C T	G G	G G		C T	G G	G G		A G	C T	C G
C T	C C	A A		C T	G G	G G		A G	C T	C G
T T	G G	G G		C T	G G	A G		G G	C C	G G
T T	G G	G G		C T	G G	A G		A G	C T	C G
C T	C G	A G		C T	G G	G G		A G	C T	C G
T T	C G	A G		C C	G G	A A		A A	T T	C C
C T	C G	A G		C C	G G	A G		G G	C C	C G
C T	G G	G G		T T	G G	G G		G G	C C	C G
C T	G G	G G		C C	G G	A G		A G	C T	C C
T T	G G	G G		C T	G G	G G		A A	T T	G G
T T	C G	A G		T T	G G	G G		G G	C C	C G
C T	G G	G G		C C	A G	G G		A A	T T	C G
T T	C G	A G		C T	G G	A G		A G	C T	C G
C C	G G	G G		C T	A G	G G		A A	T T	C C
C T	G G	G G		C T	G G	G G		G G	C C	C C
T T	G G	G G		C C	G G	G G		A G	C T	C C
T T	G G	G G		C T	G G	A G		G G	C C	G G
T T	G G	G G		C T	G G	G G		G G	C C	C G
T T	G G	G G		C T	A G	G G		G G	C C	G G
C C	G G	G G		C T	G G	G G		G G	C C	G G
T T	G G	G G		C C	G G	A A		A G	C T	C C
C T	G G	G G		C T	G G	A G		A A	T T	C G
T T	G G	G G		C C	A G	G G		G G	C C	G G
T T	G G	G G		C T	G G	A G		G G	C C	C G
C T	C G	A G		C C	A G	A G		A A	T T	G G
T T	G G	G G		C C	G G	G G		A G	C T	G G
C T	G G	G G		C T	A G	G G		G G	C C	C C
T T	G G	G G		C C	G G	A G		G G	C C	C C
C T	C G	A G		C C	G G	G G		G G	C C	G G
T T	C G	A G		C C	G G	G G		G G	C C	C C
T T	G G	G G		C T	A G	G G		A A	T T	G G
T T	G G	G G		C C	A G	G G		A A	T T	C G
C C	G G	G G		C C	A A	G G		G G	C C	C C
T T	C G	A G		C T	G G	G G		G G	C C	G G
C T	C G	A G		C C	G G	A G		A G	C T	C C
T T	G G	G G		C C	G G	A G		A G	C T	C G
T T	C G	A G		T T	G G	G G		A G	C T	C G
T T	C G	A G		C T	G G	G G		G G	C C	C G
T T	G G	G G		C T	A G	G G		A A	T T	C C
T T	G G	G G		C C	G G	A G		A G	C T	G G
C T	C G	A G		C T	G G	G G		A G	C T	C C
C T	G G	G G		C T	A G	G G		A G	C T	C G
C T	G G	G G		C T	G G	A G		A G	C T	C C
T T	G G	G G		C T	G G	G G		A G	C T	C G
T T	G G	G G		C C	A G	G G		A G	C T	C G
T T	C C	A A		C T	G G	G G		A A	T T	C C
T T	C G	A G		T T	G G	G G		A G	C T	C G
T T	G G	G G		C C	A G	A G		G G	C C	C G
C T	C G	A G		C T	G G	G G		A A	T T	C G
T T	G G	G G		C C	G G	A G		G G	C C	G G
T T	G G	G G		C T	G G	A G		A G	C T	C G
C T	G G	G G		C C	A G	G G		G G	C C	G G
T T	G G	G G		T T	G G	G G		A A	T T	C C
T T	G G	G G		C C	G G	A G		A A	T T	C C
T T	G G	G G		T T	G G	G G		G G	C C	G G
C C	G G	G G		C C	G G	A A		A A	T T	C C
T T	C G	A G		C C	G G	G G		G G	C C	G G
T T	C G	A G		C T	G G	G G		G G	C C	G G
T T	C G	A G		C T	G G	G G		G G	C C	C C
T T	C C	A A		C T	G G	G G		G G	C C	G G
T T	G G	G G		C T	G G	G G		A G	C T	C G
T T	C G	A G		C T	G G	A G		A A	T T	C C
T T	G G	G G		C T	G G	G G		A A	T T	C C
C T	G G	G G		C C	A A	G G		G G	C C	C G
C T	C G	A G		C C	G G	G G		A G	C T	C G
T T	G G	G G		C C	G G	G G		A G	C T	C G
T T	G G	G G		C T	G G	G G		A G	C T	C G
C T	C G	A G		T T	G G	G G		A G	C T	C G
